# Supplementary material for: Correlates of engaging in sports and exercise volunteering among older adults in Japan
Source: Sci Rep. 2022 Mar 8;12:3791. doi: 10.1038/s41598-022-07688-1 (PMC8904821; doi:10.1038/s41598-022-07688-1)
Supplement: Supplementary file 1 — Supplementary Table 1. [file 41598_2022_7688_MOESM1_ESM.xlsx]

## Sheet: Supplementary Table 1
Supplementary Table 1. Associations between engaging in sports and exercise volunteering and demographic, biological, behavioral, psychological, emotional, social, and environmental factors (complete-case analysis)
	Model 1
	OR	95% CI			P
Individual-level variables
Sex (ref. men)
Women	0.484184	0.407275	–	0.575618	<0.001
Age groups (ref. 65–69 years)
70–74 years	1.13538	0.950145	–	1.35672	0.162
75–79 years	1.33676	1.12905	–	1.58269	0.001
80–84 years	0.918169	0.697101	–	1.20934	0.544
≥85 years	0.818542	0.583731	–	1.14781	0.246
Marital status (ref. married)
Unmarried	0.825355	0.629031	–	1.08295	0.166
Living alone (ref. no)
Yes	0.976654	0.712669	–	1.33842	0.883
Occupational status (ref. retired)
Employed	0.954048	0.824637	–	1.10377	0.527
Never employed	0.727433	0.500413	–	1.05744	0.095
Education (ref. ≥13 years)
10–12 years	0.943617	0.800358	–	1.11252	0.49
<10 years	0.735876	0.60674	–	0.892498	0.002
Annual equivalent income (ref. ≥$40,000)
$20,000–$39,999	1.19781	0.977973	–	1.46707	0.081
<$20,000	1.06568	0.857942	–	1.32373	0.565
Disease status (ref. none of each)
Hypertension	1.08364	0.940669	–	1.24833	0.266
Stroke	0.646828	0.412644	–	1.01392	0.057
Heart diseases	1.04452	0.845991	–	1.28963	0.686
Diabetes mellitus	1.16454	0.952655	–	1.42355	0.137
Hyperlipidemia	0.865215	0.712581	–	1.05054	0.144
Musculoskeletal disorders	1.02719	0.8117	–	1.29988	0.823
Cancer	0.913406	0.629915	–	1.32448	0.633
Body mass index (ref. 18.5–24.9)
<18.5	0.798762	0.570947	–	1.11748	0.19
≥25	1.06517	0.889687	–	1.27526	0.492
Instrumental activities of daily living (ref. good)
Poor	0.644179	0.477585	–	0.868884	0.004
Drinking status (ref. none)
Past	0.731754	0.538393	–	0.994559	0.046
Current	1.22042	1.02807	–	1.44875	0.023
Smoking status (ref. none)
Past	0.758605	0.644325	–	0.893154	0.001
Current	0.791137	0.622004	–	1.00626	0.056
Self-rated health (ref. good)
Poor or very poor	0.684714	0.500922	–	0.935942	0.018
Excellent	1.68609	1.40526	–	2.02304	<0.001
Depressive symptoms (ref. no)
Mild	0.563191	0.448699	–	0.706897	<0.001
Moderate to severe	0.446714	0.2952	–	0.675993	<0.001
Subjective well-being (ref. low, 0–7)
High, 8–10	1.15371	0.974571	–	1.36578	0.097
Community- and municipality-level variables
Proportion of sports group participants
Per 10 percentage points	1.10179	0.949596	–	1.27837	0.201
Perception of park access and sidewalk
Per 10 percentage points	0.98875	0.930736	–	1.05038	0.714
Population density (persons per square km of inhabitable area) (ref. the highest quartile, Q1)
Q2	1.40333	1.15242	–	1.70888	0.001
Q3	2.03308	1.59393	–	2.59323	<0.001
Q4	1.51703	1.0616	–	2.16785	0.022
Note: n = 11,854 OR, odds ratio; CI, confidence interval. All variables shown were simultaneously added in the model.
