# Supplementary material for: Correlates of engaging in sports and exercise volunteering among older adults in Japan
Source: Sci Rep. 2022 Mar 8;12:3791. doi: 10.1038/s41598-022-07688-1 (PMC8904821; doi:10.1038/s41598-022-07688-1)
Supplement: Supplementary file 2 — Supplementary Table 2. [file 41598_2022_7688_MOESM2_ESM.xlsx]

## Sheet: Supplementary Table 2
Supplementary Table 2. Associations between engaging in sports and exercise volunteering and social cohesion, support, network, and participation (complete-case analysis)
	OR	95% CI			P
Model 2: model 1 + social cohesion (ref. none of each)
General trust, yes	1.21224	1.035	–	1.41984	0.017
Norms of reciprocity, yes	1.31359	1.13377	–	1.52193	<0.001
Attachment to the neighborhood, yes	1.31096	1.0433	–	1.6473	0.02
Model 3: model 1 + social support (ref. none of each)
Receiving emotional support, yes	1.31104	0.812815	–	2.11467	0.267
Providing emotional support, yes	1.35775	0.815008	–	2.26191	0.24
Receiving instrumental support, yes	1.11322	0.749266	–	1.65395	0.595
Providing instrumental support, yes	1.46682	1.20012	–	1.79279	<0.001
Model 4: model 1 + social network
Frequency of meeting friends (ref. a few times a year or less)
1–3 times/month	1.30867	1.04773	–	1.6346	0.018
1 time/week	1.87846	1.41542	–	2.49297	<0.001
2–3 times/week	2.61741	2.06314	–	3.32059	<0.001
Almost every day	2.12061	1.59228	–	2.82425	<0.001
Number of met friends (ref. zero)
1–2	2.33871	1.52659	–	3.58287	<0.001
3–5	3.02126	1.70576	–	5.35126	<0.001
6–9	3.7467	2.14725	–	6.53753	<0.001
≥10	6.1196	3.57045	–	10.4887	<0.001
Interactions with neighbors (ref. no more than exchange greetings/none)
Standing and chatting frequently	1.41761	1.1281	–	1.78141	0.003
Cooperating in daily life	1.7922	1.42676	–	2.25125	<0.001
Model 5: model 1 + social participation (ref. none of each)
Hobby activity groups, yes	2.33083	2.03143	–	2.67437	<0.001
Community associations, yes	1.90084	1.5771	–	2.29104	<0.001
Senior citizen club, yes	1.90708	1.61971	–	2.24544	<0.001
Study or cultural groups, yes	1.3523	1.11685	–	1.63739	0.002
Activities to teach skills or pass on experiences to others, yes	3.3498	2.83026	–	3.96471	<0.001
Note: n = 11,854 OR, odds ratio; CI, confidence interval. All variables shown were simultaneously added in each corresponding model.
